# Supplementary material for: Pre-Weaning Exposure to Maternal High-Fat Diet Is a Critical Developmental Window for Programming the Metabolic System of Offspring in Mice
Source: Front Endocrinol (Lausanne). 2022 Feb 10;13:816107. doi: 10.3389/fendo.2022.816107 (PMC8867064; doi:10.3389/fendo.2022.816107)
Supplement: Supplementary file 1 [file DataSheet_1.zip]

Archive with 34 entries (28 files):
- raw data/
- raw data/Figure5/
- raw data/.DS_Store
- __MACOSX/raw data/._.DS_Store
- raw data/Figure2/
- raw data/Figure3/
- raw data/Figure4/
- raw data/Figure6/
- raw data/Figure5/HFD-rectal temperature.xlsx
- __MACOSX/raw data/Figure5/._HFD-rectal temperature.xlsx
- raw data/Figure5/LFD-rectal temperature.xlsx
- __MACOSX/raw data/Figure5/._LFD-rectal temperature.xlsx
- raw data/Figure2/P4-21-BW.xlsx
- __MACOSX/raw data/Figure2/._P4-21-BW.xlsx
- raw data/Figure2/HE.docx
- __MACOSX/raw data/Figure2/._HE.docx
- raw data/Figure3/.DS_Store
- __MACOSX/raw data/Figure3/._.DS_Store
- raw data/Figure3/Figure3-HE.docx
- __MACOSX/raw data/Figure3/._Figure3-HE.docx
- raw data/Figure3/GTT+BW.xlsx
- __MACOSX/raw data/Figure3/._GTT+BW.xlsx
- raw data/Figure4/.DS_Store
- __MACOSX/raw data/Figure4/._.DS_Store
- raw data/Figure4/Figure4-HE+WB.docx
- __MACOSX/raw data/Figure4/._Figure4-HE+WB.docx
- raw data/Figure4/GS-BAT-PCR.xlsx
- __MACOSX/raw data/Figure4/._GS-BAT-PCR.xlsx
- raw data/Figure6/.DS_Store
- __MACOSX/raw data/Figure6/._.DS_Store
- raw data/Figure6/NE-BAT-PCR.xlsx
- __MACOSX/raw data/Figure6/._NE-BAT-PCR.xlsx
- raw data/Figure6/Figure6HE+WB.docx
- __MACOSX/raw data/Figure6/._Figure6HE+WB.docx
