# Supplementary material for: Pre-Weaning Exposure to Maternal High-Fat Diet Is a Critical Developmental Window for Programming the Metabolic System of Offspring in Mice
Source: Front Endocrinol (Lausanne). 2022 Feb 10;13:816107. doi: 10.3389/fendo.2022.816107 (PMC8867064; doi:10.3389/fendo.2022.816107)
Supplement: Supplementary file 1 [file DataSheet_1.zip › raw data/Figure5/HFD-rectal temperature.xlsx]

## Sheet: Sheet1
TIME	LL-HFD-GS				HH-HFD-GS				LH-HFD-GS				LL-HFD-NE				HH-HFD-NE				LH-HFD-NE
-5	37.3	37.3	37		37.3	37.3	37.3	37.3	37.2	37.2	37.1	37.2	37.3	37.3	37.1		37.3	37.3	37.2	37.3	37.2	37	37.6	37.2	37
-4	37.3	37.3	37.1		37.3	37.3	37.3	37.3	37.2	37.2	37.1	37.2	37.3	37.3	37.1		37.3	37.3	37.2	37.4	37.4	37.1	37.6	37.2	37
-3	37.4	37.2	37		37.3	37.2	37.2	37.2	37.3	37.2	37.2	37.2	37.4	37.2	37		37.3	37.2	37.2	37.2	37.3	37.1	37.5	37.2	37
-2	37.5	37.3	37.1		37.3	37.3	37.3	37.3	37.4	37.3	37.3	37.2	37.5	37.3	37.1		37.3	37.3	37.2	37.3	37.4	37.2	37.5	37.3	37
-1	37.4	37.3	37		37.3	37.3	37.3	37.3	37.3	37.3	37.3	37.3	37.4	37.3	37		37.3	37.3	37.2	37.4	37.2	37.3	37.6	37.3	37
0
1	37.4	37.5	37.3		37.3	37.4	37.5	37.5	37.3	37.4	37.5	37.5	37.9	37.5	37.3		37.5	37.3	37.3	37.4	37.2	37.4	37.6	37.3	37
2	37.4	37.5	37.5		37.3	37.4	37.5	37.5	37.3	37.4	37.5	37.5	38.1	37.7	37.5		37.6	37.4	37.5	37.5	37.3	37.5	37.6	37.4	37.1
3	37.4	37.5	37.5		37.3	37.4	37.5	37.5	37.3	37.4	37.5	37.5	38.3	37.9	37.7		37.8	37.5	37.7	37.7	37.5	37.5	37.7	37.6	37.3
4	37.4	37.4	37.5		37.3	37.4	37.5	37.5	37.4	37.4	37.5	37.5	38.5	38.2	37.8		38	37.7	37.9	37.9	37.6	37.6	37.7	37.8	37.4
5	37.4	37.4	37.5		37.4	37.4	37.5	37.5	37.4	37.5	37.5	37.5	38.8	38.4	38		38.2	37.9	38	38.1	37.6	37.7	37.7	37.9	37.5
6	37.4	37.4	37.5		37.4	37.4	37.5	37.4	37.4	37.5	37.5	37.4	39	38.6	38.3		38.4	38	38.1	38.2	37.7	37.8	37.7	38	37.6
7	37.4	37.4	37.4		37.4	37.4	37.5	37.4	37.4	37.5	37.5	37.4	39.1	38.9	38.5		38.4	38.1	38.2	38.4	37.9	37.9	37.8	38.1	37.7
8	37.4	37.4	37.4		37.4	37.4	37.5	37.4	37.4	37.5	37.5	37.4	39.3	39.1	38.6		38.5	38.3	38.3	38.5	38	38	37.8	38.1	37.9
9	37.4	37.4	37.4		37.3	37.4	37.5	37.4	37.4	37.5	37.5	37.4	39.5	39.3	38.7		38.7	38.4	38.5	38.8	38.1	38.1	37.9	38.1	37.9
10	37.4	37.5	37.4		37.3	37.4	37.5	37.4	37.4	37.5	37.5	37.4	39.6	39.5	38.8		38.9	38.5	38.6	38.9	38.2	38	37.9	38.2	37.9
11	37.4	37.4	37.4		37.3	37.4	37.4	37.4	37.4	37.5	37.4	37.4	40	39.7	38.9		39	38.6	38.7	39	38.3	38.1	37.9	38.2	38
12	37.4	37.4	37.4		37.3	37.4	37.4	37.4	37.4	37.4	37.4	37.4	40.1	39.8	39		39.1	38.8	38.8	39.1	38.3	38.2	37.9	38.3	38
13	37.3	37.4	37.4		37.3	37.4	37.4	37.4	37.4	37.4	37.4	37.4	40.1	39.9	39.1		39.3	38.9	38.9	39.2	38.2	38.1	37.9	38.4	38
14	37.4	37.4	37.4		37.3	37.3	37.3	37.3	37.3	37.3	37.3	37.3	40.1	40.1	39.3		39.4	38.9	38.9	39.3	38.1	38.1	37.8	38.3	38
15	37.4	37.4	37.4		37.3	37.3	37.3	37.3	37.3	37.3	37.3	37.3	40.2	40.2	39.4		39.5	39	39	39.2	38.1	38	37.8	38.2	38.1
16	37.3	37.4	37.4		37.3	37.3	37.3	37.3	37.3	37.3	37.3	37.3	40.2	40.3	39.5		39.6	39.1	39.1	39.2	38.2	37.9	37.8	38.2	38.1
17	37.4	37.4	37.4		37.3	37.3	37.3	37.3	37.3	37.3	37.3	37.3	40.2	40.4	39.6		39.5	39.2	39.1	39.2	38.2	37.9	37.8	38.2	38
18	37	37.4	37.4		37.3	37.3	37.3	37.3	37.3	37.3	37.3	37.3	40.2	40.6	39.7		39.5	39.2	39.1	39.2	38.2	37.9	37.8	38.2	38
19	37.4	37.4	37.4		37.3	37.3	37.3	37.3	37.3	37.3	37.3	37.3	40.2	40.8	39.8		39.5	39.2	39.1	39.2	38.1	37.8	37.8	38.2	38
20	37.4	37.4	37.4		37.3	37.3	37.3	37.3	37.3	37.3	37.3	37.3	40.2	41	39.7		39.4	39.2	39.1	39.2	38.1	37.8	37.7	38.2	38
