# Supplementary material for: Pre-Weaning Exposure to Maternal High-Fat Diet Is a Critical Developmental Window for Programming the Metabolic System of Offspring in Mice
Source: Front Endocrinol (Lausanne). 2022 Feb 10;13:816107. doi: 10.3389/fendo.2022.816107 (PMC8867064; doi:10.3389/fendo.2022.816107)
Supplement: Supplementary file 1 [file DataSheet_1.zip › raw data/Figure5/LFD-rectal temperature.xlsx]

## Sheet: Sheet1
	TIME	LL-LFD-GS				HH-LFD-GS				LH-LFD-GS				LL-LFD-NE				HH-LFD-NE				LH-LFD-NE
	-5	37.3	37.2	37.2	37.2	37.2	37.2	37.3	37.3	37.1	37.2	37.2	37.2	37.3	37.3	37.3	37.2	37.3	37.3	37.3	37.3	37.2	37	37.2	37.2
	-4	37.3	37.2	37.2	37.2	37.2	37.2	37.3	37.3	37.1	37.2	37.2	37.2	37.3	37.3	37.3	37.3	37.3	37.2	37.3	37.3	37.2	37.1	37.2	37.2
	-3	37.3	37.2	37.3	37.3	37.3	37.3	37.3	37.3	37.2	37.2	37.3	37.3	37.3	37.3	37.3	37.3	37.3	37.3	37.3	37.3	37.3	37.2	37.3	37.2
	-2	37.3	37.2	37.3	37.3	37.3	37.3	37.3	37.3	37.3	37.2	37.3	37.3	37.3	37.3	37.3	37.3	37.3	37.3	37.3	37.3	37.4	37.2	37.3	37.2
	-1	37.3	37.2	37.3	37.3	37.3	37.3	37.3	37.3	37.3	37.3	37.3	37.3	37.4	37.3	37.3	37.3	37.3	37.3	37.3	37.3	37.5	37.2	37.4	37.2
	0
	1	37.3	37.3	37.3	37.4	37.3	37.4	37.3	37.3	37.3	37.3	37.3	37.3	37.4	37.4	37.4	37.4	37.4	37.4	37.4	37.4	37.6	37.2	37.5	37.3
	2	37.4	37.4	37.4	37.4	37.3	37.4	37.4	37.4	37.4	37.3	37.3	37.3	37.4	37.5	37.5	37.5	37.5	37.5	37.5	37.5	37.7	37.3	37.6	37.4
	3	37.4	37.4	37.4	37.4	37.3	37.4	37.4	37.4	37.4	37.3	37.3	37.3	37.6	37.6	37.6	37.6	37.6	37.6	37.6	37.6	37.8	37.4	37.7	37.6
	4	37.4	37.5	37.4	37.4	37.3	37.4	37.4	37.4	37.4	37.4	37.3	37.4	37.8	37.7	37.7	37.7	37.7	37.7	37.7	37.7	37.9	37.5	37.8	37.8
	5	37.4	37.5	37.4	37.4	37.4	37.4	37.4	37.4	37.4	37.4	37.4	37.4	37.9	37.9	38	37.9	37.8	37.8	37.8	37.9	38	37.6	37.9	37.9
	6	37.4	37.5	37.4	37.4	37.4	37.4	37.4	37.4	37.5	37.5	37.4	37.4	38.1	38.1	38.2	38.1	37.9	38	38	38.1	38.1	37.7	38	38.1
	7	37.4	37.5	37.4	37.4	37.4	37.4	37.4	37.4	37.5	37.5	37.4	37.4	38.3	38.3	38.4	38.3	38	38.1	38.2	38.2	38.2	37.8	38.1	38.2
	8	37.5	37.5	37.4	37.5	37.4	37.5	37.5	37.5	37.5	37.5	37.4	37.5	38.5	38.5	38.6	38.4	38.2	38.2	38.2	38.4	38.4	37.8	38.2	38.3
	9	37.5	37.5	37.4	37.5	37.4	37.5	37.5	37.5	37.5	37.5	37.4	37.5	38.7	38.6	38.8	38.6	38.3	38.3	38.3	38.5	38.2	37.9	38.2	38.5
	10	37.5	37.5	37.4	37.5	37.4	37.5	37.5	37.5	37.5	37.5	37.4	37.5	38.8	38.7	39	38.7	38.4	38.4	38.4	38.6	38.2	37.9	38.1	38.6
	11	37.4	37.4	37.4	37.4	37.4	37.4	37.4	37.4	37.5	37.4	37.4	37.4	38.9	38.8	39.1	38.9	38.5	38.5	38.5	38.7	38.2	38	38.2	38.7
	12	37.4	37.4	37.4	37.4	37.4	37.4	37.4	37.4	37.4	37.4	37.4	37.4	39	38.9	39.2	39	38.6	38.6	38.6	38.8	38.2	38.1	38.3	38.8
	13	37.4	37.4	37.4	37.4	37.3	37.4	37.4	37.4	37.4	37.4	37.4	37.4	39.1	39	39.3	39	38.7	38.7	38.7	38.8	38.2	38.2	38.2	38.8
	14	37.4	37.4	37.4	37.4	37.3	37.4	37.3	37.4	37.4	37.4	37.3	37.4	39.2	39	39.3	39.1	38.8	38.8	38.8	38.9	38.1	38.1	38.2	38.7
	15	37.4	37.4	37.4	37.4	37.3	37.4	37.3	37.4	37.4	37.3	37.3	37.4	39.3	39.1	39.4	39.1	38.9	38.9	38.9	38.9	38.1	38.2	38.2	38.7
	16	37.4	37.4	37.4	37.4	37.3	37.4	37.3	37.4	37.4	37.3	37.3	37.4	39.3	39.2	39.5	39.1	39	38.9	39	39	38.1	38.3	38.2	38.7
	17	37.4	37.4	37.4	37.4	37.3	37.4	37.3	37.4	37.4	37.3	37.3	37.4	39.3	39.3	39.5	39.2	38.9	39	38.9	39	38.1	38.3	38.1	38.7
	18	37.4	37.4	37.4	37.4	37.3	37.4	37.3	37.4	37.4	37.3	37.3	37.4	39.2	39.3	39.5	39.2	38.9	39	39	39	38.1	38.4	38.1	38.6
	19	37.4	37.4	37.4	37.4	37.3	37.3	37.3	37.4	37.4	37.3	37.3	37.4	39.2	39.4	39.6	39.3	38.9	39	39	39	38.1	38.4	38.1	38.6
	20	37.4	37.4	37.4	37.4	37.3	37.3	37.3	37.4	37.4	37.3	37.3	37.4	39.2	39.4	39.7	39.3	38.8	38.9	38.9	38.9	38	38.3	38	38.5
