# Supplementary material for: Pre-Weaning Exposure to Maternal High-Fat Diet Is a Critical Developmental Window for Programming the Metabolic System of Offspring in Mice
Source: Front Endocrinol (Lausanne). 2022 Feb 10;13:816107. doi: 10.3389/fendo.2022.816107 (PMC8867064; doi:10.3389/fendo.2022.816107)
Supplement: Supplementary file 1 [file DataSheet_1.zip › raw data/Figure2/P4-21-BW.xlsx]

## Sheet: Sheet1
	LL	HH	LH			LL	HH	LH				LL	HH	HH			LL	HH	LH			LL	HH	LH			LL	HH	LH			LL	HH	LH			LL	HH	LH			LL	HH	LH			LL	HH	LH
P4	2.7	3.1	3.3		P5	3.3	4.6	3.4			P6	3.9	4.3	5.1		P7	4.4	5.4	4.1		P8	5.9	6	6.1		P9	5.8	7.7	7.2		P10	7.4	9	8.3		P11	8.5	10.5	9.5		P12	10.2	11	10.3		P13	9.1	12	11.2
	2.9	2.9	2.9			3.3	4.1	4.1				3.5	4.3	3.7			4.6	5.3	4.6			5.2	7.5	5.8			6	8.3	7.2			7.7	9.2	8.4			8.5	10.2	9.7			8.5	11.1	10.5			9.3	12.5	11.6
	2.5	2.7	2.8			3.8	4.3	4				3.6	4	3.9			4.7	5.1	4.4			5.4	7	6.2			6.3	8.6	7.9			7.8	9.3	8.2			9	10	9.9			8.7	11	10.4			9.6	11.6	10.9
	3	2.9	2.9			3.9	3.8	3.2				3.6	4.3	4.1			5.1	5.1	4.2			5.6	7	6.1			6.7	8.6	7.5			7.5	9.6	8.5			9	10.2	9.3			9.7	11	11.3			9.8	11.7	10.3
	3.2	2.7	2.1			4	4.4	4.1				4.3	3.7	3.9			4.4	5	5.1			6.2	6.5	5.8			6.6	8.1	7.8			7.7	9.1	8.1			10	10.6	10.6			10.6	11	10.6			10	12.4	11.5
	2.6	3.7	3.7			2.8	4	4				3.6	3.2	3.6			4	5.3	4.8			4.3	5.7	5.9			5.9	8.3	7.7			7	8.9	8.2			7.7	10.7	10.7			9.2	11.5	10.1			10.5	12.7	11.7
	2.7	3.2	3			3.1	3.6	3.1				4.2	3.8	4			4.8	5.1	4.9			5.4	5.7	5.8			6.5	8.4	7.3			7.5	9.5	8.4			7.9	9.1	9.1			8.7	11	11			9.5	9.9	9.9
	2.7	3.1	3.1			3.2	2.6	2.2				3.5	4.3	4.1			5	5.1	4.6			5.8	5.9	6.2			6.2	8.2	7.7			6.8	7.9	7.5			8.1	9.5	8.6			9.2	10.8	9.7			11	11.1	10.9
	3.1	3.7	3.7			3.6	3.6	3.5				4.5	4.3	4.7			5.2	5.4	5.6			5.6	6.6	5.8			4.7	8.2	7.1			7.5	8.5	7.9			8.4	8.2	8.2			9.3	10.8	9.4			10	11.7	11.9
	3.1	3.8	1.7			3.7	3.2	3.1				3.6	4.6	5.1			5.1	5.6	6.1			5.8	7.4	5.3			6.5	7	6.8			6.7	8.8	7.6			8.5	9.4	8.9			9.1	9.6	9.6			10.2	11.8	12.1
	2	3	1.3			4	3.5	3.6				3.6	5.9	3.3				6.5	5.3				7	5.9				7.2	6.9				7.9	7.9				9.2	8.5				10.2	10.2				11.4	10.8
	2.1	2.9	2.9			4	3.5	3.4				3.7	4.6	4.4				6.4	4.9				6.4	5.6				7.8	6.8				8.9	8.2				9.3	7.9				9.7	9.7				11.9	11.6
	3	3	3			3	3.5	3.6				4.5	5	3.7				5.4	4.8				7.6	5.7
	3.1	2.8	2.8			3	3	3.3				4.6	4.6	4.7
	3.2	3.1	2.2			3.5	3	2.8				4.7	5.7	3.7
	3.5	4.2	4.2			4.2	5.2	4.8				5.1	5.7	3.4
	3.7	3.3	3.3			4.4	5.4	5.1				5.3	4.6	4.6
	3.4	4.4	3.7			4	4	4.2				4.5	5.4	5.5
	2.8	4.2	3.5			4	4.2	3.6				4.5	5	3.9
	3.4	4.2	3.1			3.6	4.2	3.9				4.8	5.2	3.6
