# Supplementary material for: Pre-Weaning Exposure to Maternal High-Fat Diet Is a Critical Developmental Window for Programming the Metabolic System of Offspring in Mice
Source: Front Endocrinol (Lausanne). 2022 Feb 10;13:816107. doi: 10.3389/fendo.2022.816107 (PMC8867064; doi:10.3389/fendo.2022.816107)
Supplement: Supplementary file 1 [file DataSheet_1.zip › raw data/Figure3/GTT+BW.xlsx]

## Sheet: GTT-LFD
GTT	BW	glucose-0	glucose-15	glucose-30	glucose-60	glucose-120
LL-1	45.8	4.3	14.7	15.3	11.8	5.8
LL-2	47.2	4.5	16.7	14.2	12.3	5.2
LL-3	49.8	5.3	12.5	13.9	11.5	7.5
LL-4	43.2	5.2	16.5	16.1	10.4	8.2
LL-5	44.8	4.7	15.2	15.2	13.2	6.3
HH-1	55.4	5.8	17.9	14.2	11.5	7.9
HH-2	52.3	5.3	14.4	14.7	14.2	8.3
HH-3	58.7	6.1	16.8	16.2	14.2	6.9
HH-4	55.1	4.9	16.3	15.2	12.8	7.9
HH-5	56.4	6.8	16.9	13.2	10.5	8.8
LH-1	54.2	4.7	16.9	15.3	12.4	9.2
LH-2	56.7	5.2	17.6	16.7	13.2	7
LH-3	50.6	5.9	16.2	14.2	11.4	7.9
LH-4	53	6.4	15.3	17.3	12.8	8.3
LH-5	46.9	4.2	16.9	16.2	12.6	7.5

## Sheet: GTT-HFD
GTT	BW	glucose-0	glucose-15	glucose-30	glucose-60	glucose-120
LL-1	54.8	5.4	15.2	16.3	11.8	7.5
LL-2	53.7	3.6	16.7	15.8	12.3	7.2
LL-3	57.6	5.6	14.3	15.5	11.5	8.3
LL-4	55.3	5.3	14.5	17.2	10.4	6.9
LL-5	53.3	4.2	15.8	17.9	13.2	7.7
HH-1	59.6	6.4	18.7	22.3	16.5	10.2
HH-2	62.3	5.1	20.1	24.5	17.3	11.3
HH-3	55.7	6.4	19.8	23.6	17.4	12.3
HH-4	59.8	7.2	18.8	21.3	14.2	10.3
HH-5	64.3	5.7	19.3	22.4	16.7	9.3
LH-1	59.8	6.6	22.8	26.7	19.7	11.2
LH-2	60.4	7.8	21.5	23.5	17.4	10.2
LH-3	63.2	5.8	20.5	22.4	16.5	10.4
LH-4	62.3	6.2	18.7	23.7	17.9	11.6
LH-5	59.8	5.7	21.3	26.3	19.6	11.2

## Sheet: BW-LFD
3w	LL	HH	LH		4w	LL	HH	LH		5W	LL	HH	LH		6W	LL	HH	LH		7W	LL	HH	LH		8W	LL	HH	LH		9W	LL	HH	LH		10W	LL	HH	LH
	15.4	18.6	18			21.9	27.3	29.3			31.8	32.1	37.6			37.2	41.6	43.3			39.5	47.3	47.3			45.5	52.7	51.5			49.5	56.9	54.5			46.7	53.8	55.1
	15.8	17.8	17.3			22.7	27.7	30.4			31.7	36.5	38.8			37.6	43.1	43.5			40.9	42.2	44.6			44.5	46.6	47			44.3	52	53.6			45.8	50.8	56.7
	15.8	18.5	14.5			21.2	28.8	28.9			31	36.6	34.3			44.3	40.5	45.7			47.1	43.9	48.5			38	47.9	50.2			46.8	46.4	49.8			45.7	59.6	50.6
	14.8	22.6	17.8			23.5	23.2	26.8			32.9	36	33.9			41	47.6	46.9			45.2	42	46.1			45.5	43.7	44.7			47.9	48	48.2			45.2	58.6	54.2
	15	20.1	21.8			23.8	29.8	33.6			34.2	35.6	39.5			39.5	41.8	47.9			42.4	45.4	42.5			48.4	47.2	53			42.3	49.9	49.2			48.9	49.4	56.7
	15.4	20.7	21.6			24.6	30.4	32.8			32.2	36.3	38.5			41.8	49.1	42.8			41.3	53.2	46.1			45.9	54.8	47			48.4	55.4	54.8			45.2	45.4	50.6
	14.4	18.1	20			22.7	31.4	28.2			28.9	37.4	43			37.8	46.3	42			41.1	46	44.4			45.9	48.9	50			44.8	53.2	53.5			46	56.1	53
	14.8	17.8	20			22.1	32.4	29.4			34.2	41.4	35.6			38.4	46.3	44.7			42.3	48.6	46.8			42.3	51.6	55			45.6	49.8	54.1			46.9	49.5	46.9
	14.2	18.1	20.5			24.6	30.4	30.2			33.9	39.5	38.7			34.2	47.6	49.3			42.7	46	51.6			44.9	54.1	46			42.4	51.7	51			50.3	55.6	55.8

## Sheet: BW-HFD
3w	LL	HH	LH		4w	LL	HH	LH		5W	LL	HH	LH		6W	LL	HH	LH		7W	LL	HH	LH		8W	LL	HH	LH		9W	LL	HH	LH		10W	LL	HH	LH
	14.9	15.5	19.6			24.8	22.9	28.6			38.1	33.7	42.2			41.5	44.8	49.3			43.8	53.2	48.6			47.6	55.4	54.6			53.1	59.8	58.7			54.8	60.4	59.8
	14.7	20.7	20.4			25.6	31.1	32.9			36.9	42.6	42			40.6	37.8	47.4			44.3	53.1	52.3			45.2	54.7	55.8			50.3	57.3	59.2			53.7	61.2	60.4
	14.3	15.1	20.7			28.2	26.6	33			40.2	45	41.8			38	48	44.9			47.1	52.8	53.1			49.5	52.4	54.5			50.5	52.1	57.3			57.6	58.9	63.2
	14.6	23.5	19.5			28.4	33.8	32.3			37.6	41.5	43.7			40.6	50.8	48.2			45.2	56.8	46.8			48.7	52.3	48.7			52.4	57.3	55.8			55.3	58.2	62.3
	15.2	18	17.4			22.5	33.4	33			33.7	39.5	42.6			37.9	48.9	48.2			42.4	45.4	49.5			47.3	51.3	55.8			51.8	56.2	54.2			53.3	59.6	59.8
	15.7	17.5	16.3			32.4	26.4	28.8			41	45	37.2			40.6	45.8	44.5			44.6	53.2	48.8			48.6	55.3	53.6			49.7	57.3	55.9			56.7	62.3	55.8
	15.2	16.8	14.3			27.3	31.6	24.6			35.7	39	38.9			39.2	47.2	41.9			44.9	46	45.8			47.2	53.8	53.2			53.5	55.4	56.3			55.9	55.7	57.9
	14.8	18.3	20.3			27.4	29.4	26.7			34.3	41.5	41.5			51	45.7	40.1			42.3	44.7	48.1			49.5	55.8	53.2			55.4	59.6	57.3			58.7	59.8	61.2
	15.2	17.4	16.8			28.7	29.2	26.9			33.9	39.5	39.8			43.6	50	41.9			42.7	47.1	53.2			50.1	55.9	57.6			52.6	57.2	57.1			54.3	64.3	59.7
