# Supplementary material for: Pre-Weaning Exposure to Maternal High-Fat Diet Is a Critical Developmental Window for Programming the Metabolic System of Offspring in Mice
Source: Front Endocrinol (Lausanne). 2022 Feb 10;13:816107. doi: 10.3389/fendo.2022.816107 (PMC8867064; doi:10.3389/fendo.2022.816107)
Supplement: Supplementary file 1 [file DataSheet_1.zip › raw data/Figure4/GS-BAT-PCR.xlsx]

## Sheet: Sheet1
GS	LFD
	LL			HH			LH
	1	2	3	1	2	3	1	2	3
UCP1	18.45	19.01	19.8	17.98	16.78	18.77	18.45	19.21	19.52
Prdm16	21.96	22.89	23.6	21.34	19.89	21.99	21.52	22.56	22.67
Cidea	21.42	21.98	22.56	20.55	19.31	21.33	21.01	21.8	22.04
Pgc1-a	22.97	23.5	24.2	22.4	20.87	22.79	23.03	23.52	23.98
ADRB3	19.51	20.05	20.64	18.61	17.12	19.07	18.56	19.65	19.72
β-actin	16.8	17.36	18.1	15.34	14.02	16.03	15.01	15.8	16.04
GS	HFD
	LL			HH			LH
	1	2	3	1	2	3	1	2	3
UCP1	18.13	17.54	16.88	16.21	16.11	16.47	18.42	19.77	20.74
Prdm16	21.89	21.44	20.5	19.78	19.45	20.02	21.97	22.87	23.87
Cidea	21.03	20.45	19.87	19.14	18.76	19.54	21.23	22.39	23.45
Pgc1-a	21.09	20.67	20	18.72	18.29	19.03	21.32	22.45	23.23
ADRB3	18.12	17.56	16.93	15.39	15.41	16.07	17.86	18.71	19.65
β-actin	17.25	16.75	16.02	14.23	14.01	14.69	15.93	17.02	17.98
