# Supplementary material for: Pre-Weaning Exposure to Maternal High-Fat Diet Is a Critical Developmental Window for Programming the Metabolic System of Offspring in Mice
Source: Front Endocrinol (Lausanne). 2022 Feb 10;13:816107. doi: 10.3389/fendo.2022.816107 (PMC8867064; doi:10.3389/fendo.2022.816107)
Supplement: Supplementary file 1 [file DataSheet_1.zip › raw data/Figure6/NE-BAT-PCR.xlsx]

## Sheet: Sheet1
NE	LFD
	LL			HH			LH
	1	2	3	1	2	3	1	2	3
UCP1	27.53	27.34	27.51	27.13	27.46	28.54	28.35	30.21	28.23
Prdm16	25.01	24.56	24.78	24.43	24.75	25.89	25.46	27.65	25.31
Cidea	24.02	23.66	23.79	23.79	24.12	25.31	25.12	27.03	24.77
Pgc1-a	26.03	25.63	25.89	25.33	25.49	26.71	26.45	28.35	26.29
ADRB3	32.24	31.55	31.95	31.13	31.56	32.88	32.12	33.88	31.87
β-actin	17.12	16.75	16.98	15.84	16.12	17.34	16.13	18.11	15.97
NE	HFD
	LL			HH			LH
	1	2	3	1	2	3	1	2	3
UCP1	24.32	23.38	25.02	24.65	22.09	24.76	23.97	27.22	26.67
Prdm16	23.21	22.32	24.12	23.59	21.33	23.9	23.34	26.62	26.12
Cidea	25.21	24.36	26.02	25.54	23.02	25.67	25.21	28.32	28.01
Pgc1-a	22.87	22.01	23.97	23.21	20.86	23.54	23.01	26.04	25.84
ADRB3	25.31	24.45	26.32	25.45	23.18	25.76	25.09	28.43	27.85
β-actin	17.12	16.24	18.04	16.53	14.13	16.74	15.45	18.65	18.23
